# Supplementary material for: Maturation of human early-minted blood antibody-secreting cells is coupled with increased IgG secretion rates
Source: Front Immunol. 2025 Sep 2;16:1644102. doi: 10.3389/fimmu.2025.1644102 (PMC12439162; doi:10.3389/fimmu.2025.1644102)
Supplement: Supplementary file 2 [file Table1.xlsx]

## Sheet: Suppl Table 1
Supplementary Table 1. Statistical differences among the average total IgG secretion rates by blood ASC and BM ASC maintained in the BM mimetic bulk cultures for 1 day. Numbers, p values. Red, significant difference.
ASC	Total-IgG
bASC vs PopA	0.75
bASC vs PopB	0.04
bASC vs PopD	0.01
PopA vs PopB	<0.05
PopA vs PopD	0.02
PopB vs PopD	0.49

## Sheet: Suppl Table 2
Supplementary Table 2. Statistical differences among the average total IgG and Tet-IgG secretion rates by blood ASC and BM ASC maintained in the BM mimetic bulk cultures for 1 day. Numbers, p values. Red, significant difference.
ASC	Total-IgG	Tet-IgG
bASC vs PopA	0.54	0.88
bASC vs PopB	<0.05	0.17
bASC vs PopD	<0.01	0.02
PopA vs PopB	0.171	0.17
PopA vs PopD	>0.05	0.01
PopB vs PopD	>0.05	0.29

## Sheet: Suppl Table 3
Supplementary Table 3. Statistical differences among the cumulative total IgG and Tet-IgG by early-minted blood ASC maintained in bulk cultures for up to 7 days. Numbers, p values. Red, significant difference.
Day	Total-IgG	Tet-IgG
D0 vs D1	<0.01	0.01
D0 vs D3	0.001	<0.01
D0 vs D7	0.001	0.015
D1 vs D3	0.001	<0.01
D1 vs D7	0.009	0.015
D3 vs D7	0.015	0.046

## Sheet: Suppl Table 4
Supplementary Table 4. Statistical differences among the average total IgG and Tet-IgG secretion rates by blood ASC maintained in the BM mimetic bulk cultures for up to 7 days. Numbers, p values. Red, significant difference.
Day	Total-IgG	Tet-IgG
D0 vs D1	0.29	0.03
D0 vs D3	0.04	0.02
D0 vs D7	<0.01	<0.01
D1 vs D3	0.29	0.35
D1 vs D7	0.03	0.04
D3 vs D7	0.06	0.09

## Sheet: Suppl Table 5
Supplementary Table 5. Statistical differences among the total IgG secretion rates by blood ASC and BM ASC maintained in the BM mimetic single-cell cultures for 7-8 days. Numbers, p values. Red, significant difference.
ASC	Total-IgG
bASC vs PopA	<0.01
bASC vs PopB	<0.01
bASC vs PopD	<0.01
PopA vs PopB	<0.01
PopA vs PopD	<0.01
PopB vs PopD	0.15

## Sheet: Suppl Table 6
Supplementary Table 6. Statistical differences among the CTiCF fold-changes as an indirect comparison of total IgG secretion rates among the four ASC subsets. Numbers, p values. Red, significant difference.
ASC	Total-IgG
bASC vs PopA	0.35
bASC vs PopB	<0.01
bASC vs PopD	<0.01
PopA vs PopB	<0.01
PopA vs PopD	<0.01
PopB vs PopD	0.29
